# Supplementary material for: Functional Filaments: Creating and Degrading pH-Indicating PLA Filaments for 3D Printing
Source: Polymers (Basel). 2023 Jan 13;15(2):436. doi: 10.3390/polym15020436 (PMC9866878; doi:10.3390/polym15020436)
Supplement: Supplementary file 1 [file polymers-15-00436-s001.zip]

Archive with 4 entries (4 files):
- Figure S1a.png
- Figure S1b.png
- Figure S1c.png
- Figure S1d.png
